# Supplementary material for: Covid-19: Early Cases and Disease Spread
Source: Ann Glob Health. 2022 Sep 29;88(1):83. doi: 10.5334/aogh.3776 (PMC9524236; doi:10.5334/aogh.3776)
Supplement: Inserts. — Insert N1 to N3 Covid and Web. [file agh-88-1-3776-s1.zip]

Archive with 6 entries (6 files):
- s1-agh-3776_reis/Insert_1.docx
- s1-agh-3776_reis/Insert_1.pdf
- s1-agh-3776_reis/Insert_2.docx
- s1-agh-3776_reis/Insert_2.pdf
- s1-agh-3776_reis/Insert_3.docx
- s1-agh-3776_reis/Insert_3.pdf
